# Supplementary material for: Enhanced Wound Healing and Autogenesis Through Lentiviral Transfection of Adipose-Derived Stem Cells Combined with Dermal Substitute
Source: Biomedicines. 2024 Dec 13;12(12):2844. doi: 10.3390/biomedicines12122844 (PMC11673073; doi:10.3390/biomedicines12122844)
Supplement: Supplementary file 1 [file biomedicines-12-02844-s001.zip › TableS1.xlsx]

## Sheet: Sheet1
Supplementary Table 1 | List of plasmid vector
Type of vector	Gene symbol	Accession	Distributor	Vector	Vector Element Sequence
Lentiviral	fusion gene	NM_001114980-3flag-T2A-NM_024915-3HA	Shanghai GeneChem Co., Ltd.	GV717	CMV enhancer-MCS-sv40-puromycin
Lentiviral	fusion gene	CMV enhancer-NM_001372066-6his-T2A-N M_002467-3myc	Shanghai GeneChem Co., Ltd.	CV268	MCS-SV40-Neomycin
